# Supplementary material for: An analytic and systematic framework for estimating metabolic flux ratios from 13C tracer experiments
Source: BMC Bioinformatics. 2008 Jun 6;9:266. doi: 10.1186/1471-2105-9-266 (PMC2430715; doi:10.1186/1471-2105-9-266)
Supplement: Additional file 3 — Model of central carbon metabolism of B. subtilis in SBML format. Additional file 2 contains the stoichiometric model of central carbon metabolism of B. subtilis used in the experiments of the article. The model is provided as a text file containing SBML compliant descriptions of metabolites and reactions in the model. Metabolites are identified by their KEGG LIGAND codes. [file 1471-2105-9-266-S3.txt]

<?xml version="1.0"?>
<sbml xmlns="http://www.sbml.org/sbml/level2" level="2" version="1">
<model>
<listOfSpeciesTypes>
<speciesType id="A1"/>
<speciesType id="C00001"/>
<speciesType id="C00002"/>
<speciesType id="C00003"/>
<speciesType id="C00004"/>
<speciesType id="C00005"/>
<speciesType id="C00006"/>
<speciesType id="C00008"/>
<speciesType id="C00009"/>
<speciesType id="C00010"/>
<speciesType id="C00011"/>
<speciesType id="C00014"/>
<speciesType id="C00016"/>
<speciesType id="C00022"/>
<speciesType id="C00024"/>
<speciesType id="C00025"/>
<speciesType id="C00026"/>
<speciesType id="C00031"/>
<speciesType id="C00035"/>
<speciesType id="C00036"/>
<speciesType id="C00037"/>
<speciesType id="C00041"/>
<speciesType id="C00042"/>
<speciesType id="C00044"/>
<speciesType id="C00047"/>
<speciesType id="C00049"/>
<speciesType id="C00062"/>
<speciesType id="C00064"/>
<speciesType id="C00065"/>
<speciesType id="C00073"/>
<speciesType id="C00074"/>
<speciesType id="C00078"/>
<speciesType id="C00079"/>
<speciesType id="C00082"/>
<speciesType id="C00085"/>
<speciesType id="C00092"/>
<speciesType id="C00097"/>
<speciesType id="C00108"/>
<speciesType id="C00117"/>
<speciesType id="C00118"/>
<speciesType id="C00123"/>
<speciesType id="C00135"/>
<speciesType id="C00141"/>
<speciesType id="C00148"/>
<speciesType id="C00149"/>
<speciesType id="C00152"/>
<speciesType id="C00158"/>
<speciesType id="C00183"/>
<speciesType id="C00188"/>
<speciesType id="C00199"/>
<speciesType id="C00231"/>
<speciesType id="C00251"/>
<speciesType id="C00254"/>
<speciesType id="C00279"/>
<speciesType id="C00345"/>
<speciesType id="C00407"/>
<speciesType id="C00463"/>
<speciesType id="C00493"/>
<speciesType id="C00810"/>
<speciesType id="C01352"/>
<speciesType id="C03506"/>
<speciesType id="C05382"/>
<speciesType id="C06010"/>
</listOfSpeciesTypes>
<listOfCompartments>
<compartment id="cytosol"/>
<compartment id="extracellular"/>
</listOfCompartments>
<listOfSpecies>
<species id="A1_cyt" speciesType="A1" compartment="cytosol"/>
<species id="A1_ext" speciesType="A1" compartment="extracellular"/>
<species id="C00001_cyt" speciesType="C00001" compartment="cytosol"/>
<species id="C00002_cyt" speciesType="C00002" compartment="cytosol"/>
<species id="C00003_cyt" speciesType="C00003" compartment="cytosol"/>
<species id="C00004_cyt" speciesType="C00004" compartment="cytosol"/>
<species id="C00005_cyt" speciesType="C00005" compartment="cytosol"/>
<species id="C00006_cyt" speciesType="C00006" compartment="cytosol"/>
<species id="C00008_cyt" speciesType="C00008" compartment="cytosol"/>
<species id="C00009_cyt" speciesType="C00009" compartment="cytosol"/>
<species id="C00010_cyt" speciesType="C00010" compartment="cytosol"/>
<species id="C00011_cyt" speciesType="C00011" compartment="cytosol"/>
<species id="C00011_ext" speciesType="C00011" compartment="extracellular"/>
<species id="C00014_cyt" speciesType="C00014" compartment="cytosol"/>
<species id="C00016_cyt" speciesType="C00016" compartment="cytosol"/>
<species id="C00022_cyt" speciesType="C00022" compartment="cytosol"/>
<species id="C00022_ext" speciesType="C00022" compartment="extracellular"/>
<species id="C00024_cyt" speciesType="C00024" compartment="cytosol"/>
<species id="C00024_ext" speciesType="C00024" compartment="extracellular"/>
<species id="C00025_cyt" speciesType="C00025" compartment="cytosol"/>
<species id="C00025_ext" speciesType="C00025" compartment="extracellular"/>
<species id="C00026_cyt" speciesType="C00026" compartment="cytosol"/>
<species id="C00026_ext" speciesType="C00026" compartment="extracellular"/>
<species id="C00031_cyt" speciesType="C00031" compartment="cytosol"/>
<species id="C00031_ext" speciesType="C00031" compartment="extracellular"/>
<species id="C00035_cyt" speciesType="C00035" compartment="cytosol"/>
<species id="C00036_cyt" speciesType="C00036" compartment="cytosol"/>
<species id="C00036_ext" speciesType="C00036" compartment="extracellular"/>
<species id="C00037_cyt" speciesType="C00037" compartment="cytosol"/>
<species id="C00037_ext" speciesType="C00037" compartment="extracellular"/>
<species id="C00041_cyt" speciesType="C00041" compartment="cytosol"/>
<species id="C00041_ext" speciesType="C00041" compartment="extracellular"/>
<species id="C00042_cyt" speciesType="C00042" compartment="cytosol"/>
<species id="C00044_cyt" speciesType="C00044" compartment="cytosol"/>
<species id="C00047_cyt" speciesType="C00047" compartment="cytosol"/>
<species id="C00047_ext" speciesType="C00047" compartment="extracellular"/>
<species id="C00049_cyt" speciesType="C00049" compartment="cytosol"/>
<species id="C00049_ext" speciesType="C00049" compartment="extracellular"/>
<species id="C00062_cyt" speciesType="C00062" compartment="cytosol"/>
<species id="C00062_ext" speciesType="C00062" compartment="extracellular"/>
<species id="C00064_cyt" speciesType="C00064" compartment="cytosol"/>
<species id="C00064_ext" speciesType="C00064" compartment="extracellular"/>
<species id="C00065_cyt" speciesType="C00065" compartment="cytosol"/>
<species id="C00065_ext" speciesType="C00065" compartment="extracellular"/>
<species id="C00073_cyt" speciesType="C00073" compartment="cytosol"/>
<species id="C00073_ext" speciesType="C00073" compartment="extracellular"/>
<species id="C00074_cyt" speciesType="C00074" compartment="cytosol"/>
<species id="C00074_ext" speciesType="C00074" compartment="extracellular"/>
<species id="C00078_cyt" speciesType="C00078" compartment="cytosol"/>
<species id="C00078_ext" speciesType="C00078" compartment="extracellular"/>
<species id="C00079_cyt" speciesType="C00079" compartment="cytosol"/>
<species id="C00079_ext" speciesType="C00079" compartment="extracellular"/>
<species id="C00082_cyt" speciesType="C00082" compartment="cytosol"/>
<species id="C00082_ext" speciesType="C00082" compartment="extracellular"/>
<species id="C00085_cyt" speciesType="C00085" compartment="cytosol"/>
<species id="C00092_cyt" speciesType="C00092" compartment="cytosol"/>
<species id="C00092_ext" speciesType="C00092" compartment="extracellular"/>
<species id="C00097_cyt" speciesType="C00097" compartment="cytosol"/>
<species id="C00097_ext" speciesType="C00097" compartment="extracellular"/>
<species id="C00108_cyt" speciesType="C00108" compartment="cytosol"/>
<species id="C00117_cyt" speciesType="C00117" compartment="cytosol"/>
<species id="C00117_ext" speciesType="C00117" compartment="extracellular"/>
<species id="C00118_cyt" speciesType="C00118" compartment="cytosol"/>
<species id="C00118_ext" speciesType="C00118" compartment="extracellular"/>
<species id="C00123_cyt" speciesType="C00123" compartment="cytosol"/>
<species id="C00123_ext" speciesType="C00123" compartment="extracellular"/>
<species id="C00135_cyt" speciesType="C00135" compartment="cytosol"/>
<species id="C00135_ext" speciesType="C00135" compartment="extracellular"/>
<species id="C00141_cyt" speciesType="C00141" compartment="cytosol"/>
<species id="C00148_cyt" speciesType="C00148" compartment="cytosol"/>
<species id="C00148_ext" speciesType="C00148" compartment="extracellular"/>
<species id="C00149_ext" speciesType="C00149" compartment="extracellular"/>
<species id="C00152_cyt" speciesType="C00152" compartment="cytosol"/>
<species id="C00152_ext" speciesType="C00152" compartment="extracellular"/>
<species id="C00158_cyt" speciesType="C00158" compartment="cytosol"/>
<species id="C00183_cyt" speciesType="C00183" compartment="cytosol"/>
<species id="C00183_ext" speciesType="C00183" compartment="extracellular"/>
<species id="C00188_cyt" speciesType="C00188" compartment="cytosol"/>
<species id="C00188_ext" speciesType="C00188" compartment="extracellular"/>
<species id="C00199_cyt" speciesType="C00199" compartment="cytosol"/>
<species id="C00231_cyt" speciesType="C00231" compartment="cytosol"/>
<species id="C00251_cyt" speciesType="C00251" compartment="cytosol"/>
<species id="C00254_cyt" speciesType="C00254" compartment="cytosol"/>
<species id="C00279_cyt" speciesType="C00279" compartment="cytosol"/>
<species id="C00279_ext" speciesType="C00279" compartment="extracellular"/>
<species id="C00345_cyt" speciesType="C00345" compartment="cytosol"/>
<species id="C00407_cyt" speciesType="C00407" compartment="cytosol"/>
<species id="C00407_ext" speciesType="C00407" compartment="extracellular"/>
<species id="C00463_cyt" speciesType="C00463" compartment="cytosol"/>
<species id="C00493_cyt" speciesType="C00493" compartment="cytosol"/>
<species id="C00810_cyt" speciesType="C00810" compartment="cytosol"/>
<species id="C01352_cyt" speciesType="C01352" compartment="cytosol"/>
<species id="C03506_cyt" speciesType="C03506" compartment="cytosol"/>
<species id="C05382_cyt" speciesType="C05382" compartment="cytosol"/>
<species id="C06010_cyt" speciesType="C06010" compartment="cytosol"/>
</listOfSpecies>
<listOfReactions>
<reaction id="10026" reversible="false">
<listOfReactants>
<speciesReference species="C00002_cyt" stoichiometry="1"/>
<speciesReference species="C00022_cyt" stoichiometry="1"/>
<speciesReference species="C00011_cyt" stoichiometry="1"/>
<speciesReference species="C00001_cyt" stoichiometry="1"/>
</listOfReactants>
<listOfProducts>
<speciesReference species="C00008_cyt" stoichiometry="1"/>
<speciesReference species="C00036_cyt" stoichiometry="1"/>
<speciesReference species="C00009_cyt" stoichiometry="1"/>
</listOfProducts>
</reaction>
<reaction id="10579" reversible="false">
<listOfReactants>
<speciesReference species="C00002_cyt" stoichiometry="1"/>
<speciesReference species="C00031_cyt" stoichiometry="1"/>
</listOfReactants>
<listOfProducts>
<speciesReference species="C00008_cyt" stoichiometry="1"/>
<speciesReference species="C00092_cyt" stoichiometry="1"/>
</listOfProducts>
</reaction>
<reaction id="11179" reversible="false">
<listOfReactants>
<speciesReference species="C00092_cyt" stoichiometry="1"/>
</listOfReactants>
<listOfProducts>
<speciesReference species="C00085_cyt" stoichiometry="1"/>
</listOfProducts>
</reaction>
<reaction id="11180" reversible="false">
<listOfReactants>
<speciesReference species="C00085_cyt" stoichiometry="1"/>
</listOfReactants>
<listOfProducts>
<speciesReference species="C00092_cyt" stoichiometry="1"/>
</listOfProducts>
</reaction>
<reaction id="13832" reversible="false">
<listOfReactants>
<speciesReference species="C00008_cyt" stoichiometry="1"/>
<speciesReference species="C00074_cyt" stoichiometry="1"/>
</listOfReactants>
<listOfProducts>
<speciesReference species="C00002_cyt" stoichiometry="1"/>
<speciesReference species="C00022_cyt" stoichiometry="1"/>
</listOfProducts>
</reaction>
<reaction id="u10" reversible="false">
<listOfReactants>
<speciesReference species="C00036_cyt" stoichiometry="1"/>
</listOfReactants>
<listOfProducts>
<speciesReference species="C00152_cyt" stoichiometry="1"/>
</listOfProducts>
</reaction>
<reaction id="u16" reversible="false">
<listOfReactants>
<speciesReference species="C00036_cyt" stoichiometry="1"/>
</listOfReactants>
<listOfProducts>
<speciesReference species="C00073_cyt" stoichiometry="1"/>
</listOfProducts>
</reaction>
<reaction id="u126" reversible="false">
<listOfReactants>
<speciesReference species="C00118_cyt" stoichiometry="1"/>
<speciesReference species="C00014_cyt" stoichiometry="1"/>
</listOfReactants>
<listOfProducts>
<speciesReference species="C00065_cyt" stoichiometry="1"/>
</listOfProducts>
</reaction>
<reaction id="u9" reversible="false">
<listOfReactants>
<speciesReference species="C00036_cyt" stoichiometry="1"/>
</listOfReactants>
<listOfProducts>
<speciesReference species="C00188_cyt" stoichiometry="1"/>
</listOfProducts>
</reaction>
<reaction id="13218" reversible="false">
<listOfReactants>
<speciesReference species="C00036_cyt" stoichiometry="1"/>
<speciesReference species="C00002_cyt" stoichiometry="1"/>
</listOfReactants>
<listOfProducts>
<speciesReference species="C00011_cyt" stoichiometry="1"/>
<speciesReference species="C00074_cyt" stoichiometry="1"/>
<speciesReference species="C00008_cyt" stoichiometry="1"/>
</listOfProducts>
</reaction>
<reaction id="u79" reversible="false">
<listOfReactants>
<speciesReference species="C00031_ext" stoichiometry="1"/>
</listOfReactants>
<listOfProducts>
<speciesReference species="C00031_cyt" stoichiometry="1"/>
</listOfProducts>
</reaction>
<reaction id="u83" reversible="false">
<listOfReactants>
<speciesReference species="C00092_cyt" stoichiometry="1"/>
</listOfReactants>
<listOfProducts>
<speciesReference species="C00092_ext" stoichiometry="1"/>
</listOfProducts>
</reaction>
<reaction id="u84" reversible="false">
<listOfReactants>
<speciesReference species="C00279_cyt" stoichiometry="1"/>
</listOfReactants>
<listOfProducts>
<speciesReference species="C00279_ext" stoichiometry="1"/>
</listOfProducts>
</reaction>
<reaction id="u85" reversible="false">
<listOfReactants>
<speciesReference species="C00117_cyt" stoichiometry="1"/>
</listOfReactants>
<listOfProducts>
<speciesReference species="C00117_ext" stoichiometry="1"/>
</listOfProducts>
</reaction>
<reaction id="u39" reversible="false">
<listOfReactants>
<speciesReference species="C00036_cyt" stoichiometry="1"/>
</listOfReactants>
<listOfProducts>
<speciesReference species="C00036_ext" stoichiometry="1"/>
</listOfProducts>
</reaction>
<reaction id="u86" reversible="false">
<listOfReactants>
<speciesReference species="C00118_cyt" stoichiometry="1"/>
</listOfReactants>
<listOfProducts>
<speciesReference species="C00118_ext" stoichiometry="1"/>
</listOfProducts>
</reaction>
<reaction id="u87" reversible="false">
<listOfReactants>
<speciesReference species="C00074_cyt" stoichiometry="1"/>
</listOfReactants>
<listOfProducts>
<speciesReference species="C00074_ext" stoichiometry="1"/>
</listOfProducts>
</reaction>
<reaction id="u37" reversible="false">
<listOfReactants>
<speciesReference species="C00022_cyt" stoichiometry="1"/>
</listOfReactants>
<listOfProducts>
<speciesReference species="C00022_ext" stoichiometry="1"/>
</listOfProducts>
</reaction>
<reaction id="u38" reversible="false">
<listOfReactants>
<speciesReference species="C00024_cyt" stoichiometry="1"/>
</listOfReactants>
<listOfProducts>
<speciesReference species="C00024_ext" stoichiometry="1"/>
</listOfProducts>
</reaction>
<reaction id="u92" reversible="false">
<listOfReactants>
<speciesReference species="C00254_cyt" stoichiometry="1"/>
<speciesReference species="C00014_cyt" stoichiometry="1"/>
</listOfReactants>
<listOfProducts>
<speciesReference species="C00079_cyt" stoichiometry="1"/>
<speciesReference species="C00011_cyt" stoichiometry="1"/>
<speciesReference species="C00001_cyt" stoichiometry="1"/>
</listOfProducts>
</reaction>
<reaction id="u93" reversible="false">
<listOfReactants>
<speciesReference species="C00254_cyt" stoichiometry="1"/>
<speciesReference species="C00014_cyt" stoichiometry="1"/>
<speciesReference species="C00006_cyt" stoichiometry="1"/>
</listOfReactants>
<listOfProducts>
<speciesReference species="C00082_cyt" stoichiometry="1"/>
<speciesReference species="C00011_cyt" stoichiometry="1"/>
<speciesReference species="C00005_cyt" stoichiometry="1"/>
</listOfProducts>
</reaction>
<reaction id="u94" reversible="false">
<listOfReactants>
<speciesReference species="C00493_cyt" stoichiometry="1"/>
<speciesReference species="C00002_cyt" stoichiometry="1"/>
<speciesReference species="C00074_cyt" stoichiometry="1"/>
</listOfReactants>
<listOfProducts>
<speciesReference species="C00251_cyt" stoichiometry="1"/>
<speciesReference species="C00009_cyt" stoichiometry="1"/>
<speciesReference species="C00009_cyt" stoichiometry="1"/>
<speciesReference species="C00008_cyt" stoichiometry="1"/>
</listOfProducts>
</reaction>
<reaction id="13620" reversible="false">
<listOfReactants>
<speciesReference species="C00251_cyt" stoichiometry="1"/>
</listOfReactants>
<listOfProducts>
<speciesReference species="C00254_cyt" stoichiometry="1"/>
</listOfProducts>
</reaction>
<reaction id="u95" reversible="false">
<listOfReactants>
<speciesReference species="C00251_cyt" stoichiometry="1"/>
<speciesReference species="C00014_cyt" stoichiometry="1"/>
</listOfReactants>
<listOfProducts>
<speciesReference species="C00108_cyt" stoichiometry="1"/>
<speciesReference species="C00022_cyt" stoichiometry="1"/>
</listOfProducts>
</reaction>
<reaction id="13329" reversible="false">
<listOfReactants>
<speciesReference species="C00065_cyt" stoichiometry="1"/>
<speciesReference species="C00463_cyt" stoichiometry="1"/>
</listOfReactants>
<listOfProducts>
<speciesReference species="C00078_cyt" stoichiometry="1"/>
<speciesReference species="C00001_cyt" stoichiometry="1"/>
</listOfProducts>
</reaction>
<reaction id="u100" reversible="false">
<listOfReactants>
<speciesReference species="C00036_cyt" stoichiometry="1"/>
<speciesReference species="C00014_cyt" stoichiometry="1"/>
</listOfReactants>
<listOfProducts>
<speciesReference species="C00049_cyt" stoichiometry="1"/>
</listOfProducts>
</reaction>
<reaction id="u104" reversible="false">
<listOfReactants>
<speciesReference species="C00108_cyt" stoichiometry="1"/>
<speciesReference species="C00117_cyt" stoichiometry="1"/>
</listOfReactants>
<listOfProducts>
<speciesReference species="C03506_cyt" stoichiometry="1"/>
<speciesReference species="C00011_cyt" stoichiometry="1"/>
<speciesReference species="C00001_cyt" stoichiometry="1"/>
</listOfProducts>
</reaction>
<reaction id="13812" reversible="false">
<listOfReactants>
<speciesReference species="C03506_cyt" stoichiometry="1"/>
</listOfReactants>
<listOfProducts>
<speciesReference species="C00118_cyt" stoichiometry="1"/>
<speciesReference species="C00463_cyt" stoichiometry="1"/>
</listOfProducts>
</reaction>
<reaction id="u105" reversible="false">
<listOfReactants>
<speciesReference species="C00152_cyt" stoichiometry="1"/>
</listOfReactants>
<listOfProducts>
<speciesReference species="C00152_ext" stoichiometry="1"/>
</listOfProducts>
</reaction>
<reaction id="u106" reversible="false">
<listOfReactants>
<speciesReference species="C00049_cyt" stoichiometry="1"/>
</listOfReactants>
<listOfProducts>
<speciesReference species="C00049_ext" stoichiometry="1"/>
</listOfProducts>
</reaction>
<reaction id="u109" reversible="false">
<listOfReactants>
<speciesReference species="C00037_cyt" stoichiometry="1"/>
</listOfReactants>
<listOfProducts>
<speciesReference species="C00037_ext" stoichiometry="1"/>
</listOfProducts>
</reaction>
<reaction id="u111" reversible="false">
<listOfReactants>
<speciesReference species="C00135_cyt" stoichiometry="1"/>
</listOfReactants>
<listOfProducts>
<speciesReference species="C00135_ext" stoichiometry="1"/>
</listOfProducts>
</reaction>
<reaction id="u112" reversible="false">
<listOfReactants>
<speciesReference species="C00073_cyt" stoichiometry="1"/>
</listOfReactants>
<listOfProducts>
<speciesReference species="C00073_ext" stoichiometry="1"/>
</listOfProducts>
</reaction>
<reaction id="u113" reversible="false">
<listOfReactants>
<speciesReference species="C00097_cyt" stoichiometry="1"/>
</listOfReactants>
<listOfProducts>
<speciesReference species="C00097_ext" stoichiometry="1"/>
</listOfProducts>
</reaction>
<reaction id="u115" reversible="false">
<listOfReactants>
<speciesReference species="C00407_cyt" stoichiometry="1"/>
</listOfReactants>
<listOfProducts>
<speciesReference species="C00407_ext" stoichiometry="1"/>
</listOfProducts>
</reaction>
<reaction id="u117" reversible="false">
<listOfReactants>
<speciesReference species="C00065_cyt" stoichiometry="1"/>
</listOfReactants>
<listOfProducts>
<speciesReference species="C00065_ext" stoichiometry="1"/>
</listOfProducts>
</reaction>
<reaction id="u118" reversible="false">
<listOfReactants>
<speciesReference species="C00188_cyt" stoichiometry="1"/>
</listOfReactants>
<listOfProducts>
<speciesReference species="C00188_ext" stoichiometry="1"/>
</listOfProducts>
</reaction>
<reaction id="u119" reversible="false">
<listOfReactants>
<speciesReference species="C00082_cyt" stoichiometry="1"/>
</listOfReactants>
<listOfProducts>
<speciesReference species="C00082_ext" stoichiometry="1"/>
</listOfProducts>
</reaction>
<reaction id="u120" reversible="false">
<listOfReactants>
<speciesReference species="C00079_cyt" stoichiometry="1"/>
</listOfReactants>
<listOfProducts>
<speciesReference species="C00079_ext" stoichiometry="1"/>
</listOfProducts>
</reaction>
<reaction id="u121" reversible="false">
<listOfReactants>
<speciesReference species="C00078_cyt" stoichiometry="1"/>
</listOfReactants>
<listOfProducts>
<speciesReference species="C00078_ext" stoichiometry="1"/>
</listOfProducts>
</reaction>
<reaction id="u123" reversible="false">
<listOfReactants>
<speciesReference species="C00047_cyt" stoichiometry="1"/>
</listOfReactants>
<listOfProducts>
<speciesReference species="C00047_ext" stoichiometry="1"/>
</listOfProducts>
</reaction>
<reaction id="u125" reversible="false">
<listOfReactants>
<speciesReference species="C00118_cyt" stoichiometry="1"/>
<speciesReference species="C00014_cyt" stoichiometry="1"/>
</listOfReactants>
<listOfProducts>
<speciesReference species="C00097_cyt" stoichiometry="1"/>
</listOfProducts>
</reaction>
<reaction id="u129" reversible="false">
<listOfReactants>
<speciesReference species="C00065_cyt" stoichiometry="1"/>
<speciesReference species="C00004_cyt" stoichiometry="1"/>
</listOfReactants>
<listOfProducts>
<speciesReference species="C00037_cyt" stoichiometry="1"/>
<speciesReference species="A1_cyt" stoichiometry="1"/>
<speciesReference species="C00001_cyt" stoichiometry="1"/>
<speciesReference species="C00003_cyt" stoichiometry="1"/>
</listOfProducts>
</reaction>
<reaction id="u130" reversible="false">
<listOfReactants>
<speciesReference species="A1_cyt" stoichiometry="1"/>
<speciesReference species="C00014_cyt" stoichiometry="1"/>
<speciesReference species="C00011_cyt" stoichiometry="1"/>
<speciesReference species="C00004_cyt" stoichiometry="1"/>
</listOfReactants>
<listOfProducts>
<speciesReference species="C00037_cyt" stoichiometry="1"/>
<speciesReference species="C00003_cyt" stoichiometry="1"/>
</listOfProducts>
</reaction>
<reaction id="u131" reversible="false">
<listOfReactants>
<speciesReference species="C00037_cyt" stoichiometry="1"/>
<speciesReference species="A1_cyt" stoichiometry="1"/>
<speciesReference species="C00001_cyt" stoichiometry="1"/>
<speciesReference species="C00003_cyt" stoichiometry="1"/>
</listOfReactants>
<listOfProducts>
<speciesReference species="C00065_cyt" stoichiometry="1"/>
<speciesReference species="C00004_cyt" stoichiometry="1"/>
</listOfProducts>
</reaction>
<reaction id="u132" reversible="false">
<listOfReactants>
<speciesReference species="A1_cyt" stoichiometry="1"/>
</listOfReactants>
<listOfProducts>
<speciesReference species="A1_ext" stoichiometry="1"/>
</listOfProducts>
</reaction>
<reaction id="u135" reversible="false">
<listOfReactants>
<speciesReference species="C00011_cyt" stoichiometry="1"/>
</listOfReactants>
<listOfProducts>
<speciesReference species="C00011_ext" stoichiometry="1"/>
</listOfProducts>
</reaction>
<reaction id="u57" reversible="false">
<listOfReactants>
<speciesReference species="C00022_cyt" stoichiometry="1"/>
<speciesReference species="C00010_cyt" stoichiometry="1"/>
<speciesReference species="C00003_cyt" stoichiometry="1"/>
</listOfReactants>
<listOfProducts>
<speciesReference species="C00024_cyt" stoichiometry="1"/>
<speciesReference species="C00011_cyt" stoichiometry="1"/>
<speciesReference species="C00004_cyt" stoichiometry="1"/>
</listOfProducts>
</reaction>
<reaction id="13761" reversible="false">
<listOfReactants>
<speciesReference species="C00024_cyt" stoichiometry="1"/>
<speciesReference species="C00036_cyt" stoichiometry="1"/>
<speciesReference species="C00001_cyt" stoichiometry="1"/>
</listOfReactants>
<listOfProducts>
<speciesReference species="C00010_cyt" stoichiometry="1"/>
<speciesReference species="C00158_cyt" stoichiometry="1"/>
</listOfProducts>
</reaction>
<reaction id="u11" reversible="false">
<listOfReactants>
<speciesReference species="C00026_cyt" stoichiometry="1"/>
</listOfReactants>
<listOfProducts>
<speciesReference species="C00064_cyt" stoichiometry="1"/>
</listOfProducts>
</reaction>
<reaction id="u18" reversible="false">
<listOfReactants>
<speciesReference species="C00026_cyt" stoichiometry="1"/>
</listOfReactants>
<listOfProducts>
<speciesReference species="C00062_cyt" stoichiometry="1"/>
</listOfProducts>
</reaction>
<reaction id="u2" reversible="false">
<listOfReactants>
<speciesReference species="C00022_cyt" stoichiometry="1"/>
</listOfReactants>
<listOfProducts>
<speciesReference species="C00041_cyt" stoichiometry="1"/>
</listOfProducts>
</reaction>
<reaction id="u8" reversible="false">
<listOfReactants>
<speciesReference species="C00026_cyt" stoichiometry="1"/>
</listOfReactants>
<listOfProducts>
<speciesReference species="C00148_cyt" stoichiometry="1"/>
</listOfProducts>
</reaction>
<reaction id="u136" reversible="false">
<listOfReactants>
<speciesReference species="C00158_cyt" stoichiometry="1"/>
<speciesReference species="C00003_cyt" stoichiometry="1"/>
</listOfReactants>
<listOfProducts>
<speciesReference species="C00026_cyt" stoichiometry="1"/>
<speciesReference species="C00004_cyt" stoichiometry="1"/>
<speciesReference species="C00011_cyt" stoichiometry="1"/>
</listOfProducts>
</reaction>
<reaction id="u43" reversible="false">
<listOfReactants>
<speciesReference species="C00026_cyt" stoichiometry="1"/>
<speciesReference species="C00035_cyt" stoichiometry="1"/>
<speciesReference species="C00009_cyt" stoichiometry="1"/>
<speciesReference species="C00003_cyt" stoichiometry="1"/>
</listOfReactants>
<listOfProducts>
<speciesReference species="C00042_cyt" stoichiometry="1"/>
<speciesReference species="C00044_cyt" stoichiometry="1"/>
<speciesReference species="C00011_cyt" stoichiometry="1"/>
<speciesReference species="C00004_cyt" stoichiometry="1"/>
</listOfProducts>
</reaction>
<reaction id="u96" reversible="false">
<listOfReactants>
<speciesReference species="C00141_cyt" stoichiometry="1"/>
<speciesReference species="C00014_cyt" stoichiometry="1"/>
</listOfReactants>
<listOfProducts>
<speciesReference species="C00183_cyt" stoichiometry="1"/>
</listOfProducts>
</reaction>
<reaction id="u99" reversible="false">
<listOfReactants>
<speciesReference species="C00026_cyt" stoichiometry="1"/>
<speciesReference species="C00014_cyt" stoichiometry="1"/>
</listOfReactants>
<listOfProducts>
<speciesReference species="C00025_cyt" stoichiometry="1"/>
</listOfProducts>
</reaction>
<reaction id="u101" reversible="false">
<listOfReactants>
<speciesReference species="C00141_cyt" stoichiometry="1"/>
<speciesReference species="C00024_cyt" stoichiometry="1"/>
<speciesReference species="C00014_cyt" stoichiometry="1"/>
<speciesReference species="C00003_cyt" stoichiometry="1"/>
<speciesReference species="C00001_cyt" stoichiometry="1"/>
</listOfReactants>
<listOfProducts>
<speciesReference species="C00123_cyt" stoichiometry="1"/>
<speciesReference species="C00004_cyt" stoichiometry="1"/>
<speciesReference species="C00011_cyt" stoichiometry="1"/>
<speciesReference species="C00010_cyt" stoichiometry="1"/>
</listOfProducts>
</reaction>
<reaction id="u102" reversible="false">
<listOfReactants>
<speciesReference species="C00022_cyt" stoichiometry="1"/>
<speciesReference species="C00022_cyt" stoichiometry="1"/>
<speciesReference species="C00005_cyt" stoichiometry="1"/>
</listOfReactants>
<listOfProducts>
<speciesReference species="C00141_cyt" stoichiometry="1"/>
<speciesReference species="C00011_cyt" stoichiometry="1"/>
<speciesReference species="C00006_cyt" stoichiometry="1"/>
<speciesReference species="C00001_cyt" stoichiometry="1"/>
</listOfProducts>
</reaction>
<reaction id="u107" reversible="false">
<listOfReactants>
<speciesReference species="C00025_cyt" stoichiometry="1"/>
</listOfReactants>
<listOfProducts>
<speciesReference species="C00025_ext" stoichiometry="1"/>
</listOfProducts>
</reaction>
<reaction id="u108" reversible="false">
<listOfReactants>
<speciesReference species="C00064_cyt" stoichiometry="1"/>
</listOfReactants>
<listOfProducts>
<speciesReference species="C00064_ext" stoichiometry="1"/>
</listOfProducts>
</reaction>
<reaction id="u110" reversible="false">
<listOfReactants>
<speciesReference species="C00041_cyt" stoichiometry="1"/>
</listOfReactants>
<listOfProducts>
<speciesReference species="C00041_ext" stoichiometry="1"/>
</listOfProducts>
</reaction>
<reaction id="u114" reversible="false">
<listOfReactants>
<speciesReference species="C00148_cyt" stoichiometry="1"/>
</listOfReactants>
<listOfProducts>
<speciesReference species="C00148_ext" stoichiometry="1"/>
</listOfProducts>
</reaction>
<reaction id="u116" reversible="false">
<listOfReactants>
<speciesReference species="C00123_cyt" stoichiometry="1"/>
</listOfReactants>
<listOfProducts>
<speciesReference species="C00123_ext" stoichiometry="1"/>
</listOfProducts>
</reaction>
<reaction id="u122" reversible="false">
<listOfReactants>
<speciesReference species="C00183_cyt" stoichiometry="1"/>
</listOfReactants>
<listOfProducts>
<speciesReference species="C00183_ext" stoichiometry="1"/>
</listOfProducts>
</reaction>
<reaction id="u124" reversible="false">
<listOfReactants>
<speciesReference species="C00062_cyt" stoichiometry="1"/>
</listOfReactants>
<listOfProducts>
<speciesReference species="C00062_ext" stoichiometry="1"/>
</listOfProducts>
</reaction>
<reaction id="u134" reversible="false">
<listOfReactants>
<speciesReference species="C00036_cyt" stoichiometry="1"/>
<speciesReference species="C00022_cyt" stoichiometry="1"/>
<speciesReference species="C00014_cyt" stoichiometry="1"/>
</listOfReactants>
<listOfProducts>
<speciesReference species="C00407_cyt" stoichiometry="1"/>
<speciesReference species="C00011_cyt" stoichiometry="1"/>
</listOfProducts>
</reaction>
<reaction id="u133" reversible="false">
<listOfReactants>
<speciesReference species="C00024_cyt" stoichiometry="1"/>
<speciesReference species="C00026_cyt" stoichiometry="1"/>
<speciesReference species="C00014_cyt" stoichiometry="1"/>
<speciesReference species="C00014_cyt" stoichiometry="1"/>
</listOfReactants>
<listOfProducts>
<speciesReference species="C00047_cyt" stoichiometry="1"/>
<speciesReference species="C00011_cyt" stoichiometry="1"/>
<speciesReference species="C00010_cyt" stoichiometry="1"/>
<speciesReference species="C00001_cyt" stoichiometry="1"/>
<speciesReference species="C00001_cyt" stoichiometry="1"/>
</listOfProducts>
</reaction>
<reaction id="u88" reversible="false">
<listOfReactants>
<speciesReference species="C00026_cyt" stoichiometry="1"/>
</listOfReactants>
<listOfProducts>
<speciesReference species="C00026_ext" stoichiometry="1"/>
</listOfProducts>
</reaction>
<reaction id="10546" reversible="false">
<listOfReactants>
<speciesReference species="C06010_cyt" stoichiometry="1"/>
</listOfReactants>
<listOfProducts>
<speciesReference species="C00810_cyt" stoichiometry="1"/>
<speciesReference species="C00011_cyt" stoichiometry="1"/>
</listOfProducts>
</reaction>
<reaction id="u152" reversible="false">
<listOfReactants>
<speciesReference species="C00022_cyt" stoichiometry="1"/>
<speciesReference species="C00022_cyt" stoichiometry="1"/>
</listOfReactants>
<listOfProducts>
<speciesReference species="C06010_cyt" stoichiometry="1"/>
<speciesReference species="C00011_cyt" stoichiometry="1"/>
</listOfProducts>
</reaction>
<reaction id="12347" reversible="true">
<listOfReactants>
<speciesReference species="C00231_cyt" stoichiometry="1"/>
<speciesReference species="C00279_cyt" stoichiometry="1"/>
</listOfReactants>
<listOfProducts>
<speciesReference species="C00118_cyt" stoichiometry="1"/>
<speciesReference species="C00085_cyt" stoichiometry="1"/>
</listOfProducts>
</reaction>
<reaction id="15162" reversible="true">
<listOfReactants>
<speciesReference species="C05382_cyt" stoichiometry="1"/>
<speciesReference species="C00118_cyt" stoichiometry="1"/>
</listOfReactants>
<listOfProducts>
<speciesReference species="C00279_cyt" stoichiometry="1"/>
<speciesReference species="C00085_cyt" stoichiometry="1"/>
</listOfProducts>
</reaction>
<reaction id="14751" reversible="true">
<listOfReactants>
<speciesReference species="C00231_cyt" stoichiometry="1"/>
<speciesReference species="C00117_cyt" stoichiometry="1"/>
</listOfReactants>
<listOfProducts>
<speciesReference species="C00118_cyt" stoichiometry="1"/>
<speciesReference species="C05382_cyt" stoichiometry="1"/>
</listOfProducts>
</reaction>
<reaction id="14639" reversible="true">
<listOfReactants>
<speciesReference species="C00199_cyt" stoichiometry="1"/>
</listOfReactants>
<listOfProducts>
<speciesReference species="C00231_cyt" stoichiometry="1"/>
</listOfProducts>
</reaction>
<reaction id="12507" reversible="true">
<listOfReactants>
<speciesReference species="C00199_cyt" stoichiometry="1"/>
</listOfReactants>
<listOfProducts>
<speciesReference species="C00117_cyt" stoichiometry="1"/>
</listOfProducts>
</reaction>
<reaction id="u158" reversible="false">
<listOfReactants>
<speciesReference species="C00345_cyt" stoichiometry="1"/>
</listOfReactants>
<listOfProducts>
<speciesReference species="C00199_cyt" stoichiometry="1"/>
<speciesReference species="C00011_cyt" stoichiometry="1"/>
</listOfProducts>
</reaction>
<reaction id="u160" reversible="false">
<listOfReactants>
<speciesReference species="C00092_cyt" stoichiometry="1"/>
</listOfReactants>
<listOfProducts>
<speciesReference species="C00345_cyt" stoichiometry="1"/>
</listOfProducts>
</reaction>
<reaction id="u90" reversible="false">
<listOfReactants>
<speciesReference species="C00279_cyt" stoichiometry="1"/>
<speciesReference species="C00074_cyt" stoichiometry="1"/>
<speciesReference species="C00004_cyt" stoichiometry="1"/>
</listOfReactants>
<listOfProducts>
<speciesReference species="C00493_cyt" stoichiometry="1"/>
<speciesReference species="C00009_cyt" stoichiometry="1"/>
<speciesReference species="C00009_cyt" stoichiometry="1"/>
<speciesReference species="C00003_cyt" stoichiometry="1"/>
</listOfProducts>
</reaction>
<reaction id="11175" reversible="false">
<listOfReactants>
<speciesReference species="C00036_cyt" stoichiometry="1"/>
</listOfReactants>
<listOfProducts>
<speciesReference species="C00022_cyt" stoichiometry="1"/>
<speciesReference species="C00011_cyt" stoichiometry="1"/>
</listOfProducts>
</reaction>
<reaction id="u137" reversible="false">
<listOfReactants>
<speciesReference species="C00042_cyt" stoichiometry="1"/>
</listOfReactants>
<listOfProducts>
<speciesReference species="C00036_cyt" stoichiometry="1"/>
</listOfProducts>
</reaction>
<reaction id="u138" reversible="false">
<listOfReactants>
<speciesReference species="C00036_cyt" stoichiometry="1"/>
<speciesReference species="C01352_cyt" stoichiometry="1"/>
</listOfReactants>
<listOfProducts>
<speciesReference species="C00042_cyt" stoichiometry="1"/>
<speciesReference species="C00016_cyt" stoichiometry="1"/>
</listOfProducts>
</reaction>
<reaction id="u62" reversible="false">
<listOfReactants>
<speciesReference species="C00118_cyt" stoichiometry="1"/>
<speciesReference species="C00009_cyt" stoichiometry="1"/>
<speciesReference species="C00003_cyt" stoichiometry="1"/>
<speciesReference species="C00008_cyt" stoichiometry="1"/>
</listOfReactants>
<listOfProducts>
<speciesReference species="C00074_cyt" stoichiometry="1"/>
<speciesReference species="C00002_cyt" stoichiometry="1"/>
<speciesReference species="C00004_cyt" stoichiometry="1"/>
<speciesReference species="C00001_cyt" stoichiometry="1"/>
</listOfProducts>
</reaction>
<reaction id="u181" reversible="false">
<listOfReactants>
<speciesReference species="A1_cyt" stoichiometry="1"/>
<speciesReference species="C00117_cyt" stoichiometry="1"/>
</listOfReactants>
<listOfProducts>
<speciesReference species="C00135_cyt" stoichiometry="1"/>
</listOfProducts>
</reaction>
<reaction id="u167" reversible="true">
<listOfReactants>
<speciesReference species="C00085_cyt" stoichiometry="1"/>
</listOfReactants>
<listOfProducts>
<speciesReference species="C00118_cyt" stoichiometry="1"/>
<speciesReference species="C00118_cyt" stoichiometry="1"/>
</listOfProducts>
</reaction>
<reaction id="10544" reversible="false">
<listOfReactants>
<speciesReference species="C00149_ext" stoichiometry="1"/>
</listOfReactants>
<listOfProducts>
<speciesReference species="C00036_cyt" stoichiometry="1"/>
</listOfProducts>
</reaction>
</listOfReactions>
</model>
</sbml>
